# Supplementary material for: Facile Synthesis of Molecularly Imprinted Ratiometric Fluorescence Sensor for Ciguatoxin P-CTX-3C Detection in Fish
Source: Foods. 2022 Oct 17;11(20):3239. doi: 10.3390/foods11203239 (PMC9601512; doi:10.3390/foods11203239)
Supplement: Supplementary file 1 [file foods-11-03239-s001.zip]

Archive with 1 entries (1 files):
- foods-1929986-supplementary.pdf
